# Supplementary material for: Andrographolide inhibits the upregulation of SLC19A3 to block the adipogenic differentiation of adipose-derived stem cells
Source: iScience. 2025 Dec 8;29(1):114379. doi: 10.1016/j.isci.2025.114379 (PMC12794426; doi:10.1016/j.isci.2025.114379)
Supplement: Table S1. Chemical compounds of the natural product library [file mmc2.xlsx]

## Sheet: General Information
	Product Details:
	Formulation		A collection of 124 natural products supplied as lyophilized powder or pre-dissolved DMSO solutions.
	Container		96 Well Format Sample Storage Tube With Screw Cap and Optional 2D Barcode
	Stability		2 weeks | 4°C | in DMSO
			3 months | ﹣20°C | in DMSO
			6 months | ﹣80°C | in DMSO
	Shipping		Blue ice
	Packaged under inert gas		Yes
	Plate layout: L1400-01
		1	2	3	4	5	6	7	8	9	10	11	12
	a	S1973	S2262	S2271	S2287	S2303	S2313	S2325	S2334	S2344	S2356	S2367	Empty
		Cyclocytidine HCl	Apigenin	Berberine Hydrochloride	Cytisine (Baphitoxine, Sophorine)	Gossypol	Indole-3-carbinol	Morin hydrate (Aurantica)	Oleanolic Acid (Caryophyllin)	Piperine (1-Piperoylpiperidine)	Shikimic acid (Shikimate)	Tetrahydropapaverine hydrochloride
	b	S2250	S2263	S2276	S2292	S2304	S2314	S2326	S2336	S2346	S2357	S2369	Empty
		(-)-Epigallocatechin gallate	Arbutin (Uva, p-Arbutin)	Bilobalide	Diosmin	Gramine	Kaempferol	Myricetin (Cannabiscetin)	Orotic acid (6-Carboxyuracil)	Puerarin (Kakonein)	Silibinin (Silybin)	Troxerutin	Empty
	c	S2252	S2265	S2277	S2293	S2306	S2316	S2327	S2337	S2347	S2358	S2370	Empty
	f	(+)-Usniacin (D-Usnic acid)	Artesunate	Caffeic acid	DL-Carnitine hydrochloride	Gynostemma Extract	Kinetin (6-Furfuryladenine)	Myricitrin (Myricitrine)	Osthole (Osthol)	Quercetin dihydrate (Sophoretin)	Silymarin (Silybin B)	Ursolic acid (Malol)	Empty
	d	S2253	S2266	S2280	S2295	S2308	S2317	S2328	S2338	S2349	S2359	S2371	Empty
	h	3-Indolebutyric acid (IBA)	Asiatic acid	Chlorogenic acid	Emodin	Hesperetin	L (+)-Rhamnose Monohydrate	Nalidixic acid (NegGram)	Oxymatrine (Matrine N-oxide)	Rutaecarpine (Rutecarpine)	Sinomenine (Cucoline)	Vanillylacetone	Empty
	e	S2256	S2267	S2281	S2296	S2309	S2320	S2329	S2339	S2350	S2362	S2372	Empty
	b	4-Methylumbelliferone (4-MU)	Azomycin (2-Nitroimidazole)	Chrysin	Enoxolone (Glycyrrhetin)	Hesperidin	Luteolin	Naringin (Naringoside)	Paeonol (Peonol)	Rutin (Rutoside)	Synephrine (Oxedrine)	Xanthone (Genicide)	Empty
	f	S2258	S2268	S2282	S2298	S2310	S2321	S2331	S2341	S2351	S2363	S2373	Empty
	d	Aesculin (Esculin)	Baicalein	Cinchonidine	Fisetin (Fustel)	Honokiol	Magnolol	Neohesperidin dihydrochalcone (Nhdc)	Parthenolide ((-)-Parthenolide)	Salicin (Salicoside, Salicine)	Tangeretin (Tangeritin)	Yohimbine hydrochloride (Antagonil)	Empty
	g	S2260	S2269	S2285	S2299	S2311	S2322	S2332	S2342	S2354	S2365	S2374	Empty
	f	Amygdalin	Baicalin	Cryptotanshinone	Formononetin (Formononetol)	Hyodeoxycholic acid (HDCA)	Matrine ((+)-Matrine)	Neohesperidin	Phloretin (Dihydronaringenin)	Sclareol	Tanshinone IIA (Tanshinone B)	5-hydroxytryptophan (5-HTP)	Empty
	h	S2261	S2270	S2286	S2300	S2312	S2323	S2333	S2343	S2355	S2366	S2375	Empty
	h	Andrographolide	Bergenin (Cuscutin)	Cyclosporin A (Cyclosporine A)	Fumalic acid (Ferulic acid)	Icariin	Methyl-Hesperidin	Nobiletin (Hexamethoxyflavone)	Phlorizin (Phloridzin)	Sclareolide (Norambreinolide)	Taxifolin (Dihydroquercetin)	Aloin (Barbaloin)	Empty
	Plate layout: L1400-02
		1	2	3	4	5	6	7	8	9	10	11	12
	a	S2377	S2388	S2397	S2425	S7594	Empty	Empty	Empty	Empty	Empty	Empty	Empty
		Biochanin A (4-Methylgenistein)	L-carnitine	Palmatine chloride	Apocynin (Acetovanillone)	Abscisic Acid (Dormin）
	b	S2379	S2389	S2401	S2437	S7828	Empty	Empty	Empty	Empty	Empty	Empty	Empty
		Dioscin (Collettiside III)	Naringin Dihydrochalcone (Naringin DC)	Sodium Danshensu	Rotundine	Licochalcone A	Empty	Empty	Empty	Empty	Empty	Empty	Empty
	c	S2380	S2390	S2404	S2439	S7867	Empty	Empty	Empty	Empty	Empty	Empty	Empty
	f	Diosmetin (Luteolin 4-methyl ether)	Polydatin(Piceid)	Isoliquiritigenin	Guanosine	Oleuropein	Empty	Empty	Empty	Empty	Empty	Empty	Empty
	d	S2381	S2391	S2406	S2442	S7889	Empty	Empty	Empty	Empty	Empty	Empty	Empty
	h	D-Mannitol (Osmitrol)	Quercetin (Sophoretin)	Chrysophanic acid (Chrysophanol)	Inosine	Xanthohumol	Empty	Empty	Empty	Empty	Empty	Empty	Empty
	e	S2383	S2392	S2407	S3071	Empty	Empty	Empty	Empty	Empty	Empty	Empty	Empty
	b	Gastrodin (Gastrodine)	Sesamin (Fagarol)	Curcumol	Vanillin	Empty	Empty	Empty	Empty	Empty	Empty	Empty	Empty
	f	S2384	S2393	S2415	S3604	Empty	Empty	Empty	Empty	Empty	Empty	Empty	Empty
	d	Hematoxylin (Hydroxybrazilin)	Sorbitol (Glucitol)	Astragaloside A	Triptolide	Empty	Empty	Empty	Empty	Empty	Empty	Empty	Empty
	g	S2385	S2394	S2422	S4503	Empty	Empty	Empty	Empty	Empty	Empty	Empty	Empty
	f	Hordenine	Naringenin	Ipriflavone	Calcium D-Panthotenate	Empty	Empty	Empty	Empty	Empty	Empty	Empty	Empty
	h	S2386	S2396	S2423	S7551	Empty	Empty	Empty	Empty	Empty	Empty	Empty	Empty
	h	Indirubin	Salidroside (Rhodioloside)	10-Hydroxycamptothecin	Piperlongumine	Empty	Empty	Empty	Empty	Empty	Empty	Empty	Empty

## Sheet: L1400-Natural-Product-124cpds
Catalog Number	Item Name	Brief Description
S1973	Cyclocytidine HCl	Cyclocytidine is the prodrug of cytarabine, which is a pyrimidine nucleoside analog that inhibits the DNA synthesis and used mainly in the treatment of leukemia.
S2250	(-)-Epigallocatechin gallate	(-)-Epigallocatechin gallate is a potent anti-oxidant polyphenol flavonoid isolated from green tea.
S2252	(+)-Usniacin (D-Usnic acid)	(+)-Usniacin (D-Usnic acid) is a naturally occurring dibenzofuran derivative found in several lichen species.
S2253	3-Indolebutyric acid (IBA)	3-Indolebutyric acid (IBA) is a plant hormone in the auxin family and is an ingredient in many commercial plant rooting horticultural products.
S2256	4-Methylumbelliferone (4-MU)	4-Methylumbelliferone is a hyaluronic acid (HA) synthesis inhibitor with an IC50 of 0.4 mM.
S2258	Aesculin (Esculin)	Aesculin (Esculin) is a toxin found in horse chestnuts.
S2260	Amygdalin	Amygdalin is a glycoside initially isolated from the seeds of the tree Prunus dulcis, also known as bitter almonds.
S2261	Andrographolide	Andrographolide is a labdane diterpenoid that is the main bioactive component of the medicinal plant Andrographis paniculata.
S2262	Apigenin	Apigenin is a potent CYP2C9 inhibitor.
S2263	Arbutin (Uva, p-Arbutin)	Arbutin (Uvasol, p-Arbutin) is a tyrosinase inhibitor with an IC50 of 1.09 mM.
S2265	Artesunate	Artesunate is part of the artemisinin group of drugs that treat malaria and a semi-synthetic derivative of artemisinin.
S2266	Asiatic acid	Asiatic acid is the aglycone of asiaticoside isolated from the plant Centella asiatica, commonly used in wound healing.
S2267	Azomycin (2-Nitroimidazole)	Azomycin (2-Nitroimidazole) is an antimicrobial antibiotic produced by a strain of Nocardia mesenterica.
S2268	Baicalein	Baicalein is a CYP2C9 and prolyl endopeptidase inhibitor.
S2269	Baicalin	Baicalin is a known prolyl endopeptidase inhibitor and affects the GABA receptors.
S2270	Bergenin (Cuscutin)	Bergenin (Cuscutin) is trihydroxybenzoic acid glycoside and the C-glycoside of 4-O-methyl gallic acid.
S2271	Berberine Hydrochloride	Berberine Hydrochloride is a quaternary ammonium salt from the group of isoquinoline alkaloids.
S2276	Bilobalide	Bilobalide is a biologically active terpenic trilactone present in Ginkgo biloba.
S2277	Caffeic acid	Caffeic acid is a hydroxycinnamic acid, a naturally occurring organic compound.
S2280	Chlorogenic acid	Chlorogenic acid is a hydroxycinnamic acid and a member of a family of naturally occurring organic compounds.
S2281	Chrysin	Chrysin is a naturally occurring flavone chemically extracted from the blue passion flower (Passiflora caerulea).
S2282	Cinchonidine	Cinchonidine is an alkaloid used in asymmetric synthesis in organic chemistry.
S2285	Cryptotanshinone	Cryptotanshinone is a major tanshinone isolated from Salvia miltiorrhiza that exhibits multiple activities.
S2286	Cyclosporin A (Cyclosporine A)	Cyclosporin A (Cyclosporine A) is an immunosuppressant drug widely used in post-allogeneic organ transplant to reduce the activity of the patient's immune system.
S2287	Cytisine (Baphitoxine, Sophorine)	Cytisine is a nicotinic acetylcholine receptor agonist.
S2292	Diosmin	Diosmin is a semisynthetic phlebotropic drug and a member of the flavonoid family.
S2293	DL-Carnitine hydrochloride	DL-Carnitine hydrochloride is a quaternary ammonium compound biosynthesized from the amino acids lysine and methionine.
S2295	Emodin	Emodin is a purgative resin, 6-methyl-1,3,8-trihydroxyanthraquinone, from rhubarb, the buckthorn and Japanese Knotweed (Fallopia japonica).
S2296	Enoxolone (Glycyrrhetin)	Enoxolone is a pentacyclic triterpenoid derivative of the beta-amyrin type obtained from the hydrolysis of glycyrrhizic acid, which was obtained from the herb liquorice.
S2298	Fisetin (Fustel)	Fisetin (Fustel) is a potent sirtuin activating compound (STAC) and an agent that modulates sirtuins.
S2299	Formononetin (Formononetol)	Formononetin (Formononetol) is a phytoestrogen from the root of Astragalus membranaceus and an O-methylated isoflavone.
S2300	Fumalic acid (Ferulic acid)	Fumalic acid (Ferulic acid) is a hydroxycinnamic acid and a type of organic compound found in the Ferula assafoetida L. or Ligusticum chuanxiong.
S2303	Gossypol	Gossypol is a polyphenolic aldehyde that permeates cells and acts as an inhibitor for several dehydrogenase enzymes.
S2304	Gramine	Gramine is a naturally occurring indole alkaloid present in several plant species.
S2306	Gynostemma Extract	Gynostemma Extract is a saponins extract derived from the Gynostemma pentaphyllum.
S2308	Hesperetin	Hesperetin is a bioflavonoid and, to be more specific, a flavanone.
S2309	Hesperidin	Hesperidin is a flavanone glycoside found abundantly in citrus fruits.
S2310	Honokiol	Honokiol is a biphenolic compound present in the cones, bark, and leaves of Magnolia grandifloris.
S2311	Hyodeoxycholic acid (HDCA)	Hyodeoxycholic (HDCA) acid is a secondary bile acid, one of the metabolic byproducts of intestinal bacteria.
S2312	Icariin	Icariin is a flavonol and PDE5 inhibitor with IC50 of 1.0, 0.75, and 1.1 μM for PDE5A1, A2, and A3, respectively.
S2313	Indole-3-carbinol	Indole-3-carbinol is produced by the breakdown of the glucosinolate glucobrassicin, which can be found at relatively high levels in cruciferous vegetables.
S2314	Kaempferol	Kaempferol is a natural flavonol, a type of flavonoid, that has been isolated from plant sources.
S2316	Kinetin (6-Furfuryladenine)	Kinetin (6-Furfuryladenine) is a kind of cytokinin, a class of plant hormone that promotes cell division. Kinetin is often used in plant tissue culture for inducing formation of callus (in conjunction with auxin) and to regenerate shoot tissues from callus.
S2317	L (+)-Rhamnose Monohydrate	L(+)-Rhamnose (Rham) is a naturally-occurring deoxy sugar.
S2320	Luteolin	Luteolin (Luteolol) is a PDE4 inhibitor and a general phosphodiesterase inhibitor, and an Interleukin 6 inhibitor.
S2321	Magnolol	Magnolol (2,2'-Bichavicol) is a bioactive compound found in the bark of the Houpu magnolia (Magnolia officinalis).
S2322	Matrine ((+)-Matrine)	Matrine ((+)-Matrine) is an alkaloid found in plants from the Sophora family. It has a variety of pharmacological effects, including anti-cancer effects, and action as a kappa opioid receptor agonist.
S2323	Methyl-Hesperidin	Methyl-Hesperidin is a flavanone glycoside (flavonoid) (C28H34O15) found abundantly in citrus fruits. Its aglycone form is called hesperetin.
S2325	Morin hydrate (Aurantica)	Morin hydrate (Aurantica) is a chemical compound. Morin can be used to test for the presence of aluminum or tin in a solution, since it forms characteristically fluorescent coordination complexes with them.
S2326	Myricetin (Cannabiscetin)	Myricetin(Cannabiscetin) is a naturally occurring flavonol, a flavonoid found in many grapes, berries, fruits, vegetables, herbs, as well as other plants.
S2327	Myricitrin (Myricitrine)	Myricitrin (Myricitrine) is a chemical compound. It can be isolated from the root bark of Myrica cerifera (Bayberry, a small tree native to North America) and in Chrysobalanus icaco.
S2328	Nalidixic acid (NegGram)	Nalidixic acid (NegGram) is a synthetic 1,8-naphthyridine antimicrobial agent with a limited bacteriocidal spectrum. It is an inhibitor of the A subunit of bacterial DNA gyrase.
S2329	Naringin (Naringoside)	Naringin (Naringoside) is a flavanone glycoside. It is a major flavonoid in grapefruit and gives the grapefruit juice its bitter taste.
S2331	Neohesperidin dihydrochalcone (Nhdc)	Neohesperidin dihydrochalcone (Nhdc), sometimes abbreviated to neohesperidin DC or simply NHDC, is an artificial sweetener derived from citrus.
S2332	Neohesperidin	Neohesperidin is an antioxidant agent with an IC50 of 22.31 µg/ml in the 1,1-diphenyl-2-picryldydrazyl (DPPH) radical-scavenging assay.
S2333	Nobiletin (Hexamethoxyflavone)	Nobiletin (Hexamethoxyflavone) is a chemical compound. It is an O-methylated flavone, a flavonoid isolated from citrus peels like in tangerine.
S2334	Oleanolic Acid (Caryophyllin)	Oleanolic acid (Caryophyllin) is a naturally occurring triterpenoid, widely distributed in food and medicinal plants, related to betulinic acid. It is relatively non-toxic, antitumor, and hepatoprotective, as well as exhibiting antiviral. properties.
S2336	Orotic acid (6-Carboxyuracil)	Orotic acid (6-Carboxyuracil) is a heterocyclic compound and an acid.
S2337	Osthole (Osthol)	Osthole (Osthol) is a type of coumarin.
S2338	Oxymatrine (Matrine N-oxide)	Oxymatrine (Matrine N-oxide) is one of components of the root of Sophora flavescens.
S2339	Paeonol (Peonol)	Paeonol (Peonol) is a major component extracted from Chinese herbs moutan cortex and Cynanchum paniculatum .
S2341	Parthenolide ((-)-Parthenolide)	Parthenolid e((-)-Parthenolide) is a sesquiterpene lactone which occurs naturally in the plant feverfew (Tanacetum parthenium).
S2342	Phloretin (Dihydronaringenin)	Phloretin (Dihydronaringenin) is a dihydrochalcone, a type of polyphenol.
S2343	Phlorizin (Phloridzin)	Phlorizin (Phloridzin) is a toxic 2'-glucoside of phloretin.
S2344	Piperine (1-Piperoylpiperidine)	Piperine (1-Piperoylpiperidine) is the alkaloid responsible for the pungency of black pepper and long pepper, along with chavicine (an isomer of piperine). It has also been used in some forms of traditional medicine and as an insecticide.
S2346	Puerarin (Kakonein)	Puerarin(Kakonein) is a 5-HT2C receptor and benzodiazepine site antagonist.
S2347	Quercetin dihydrate (Sophoretin)	Quercetin, a flavonol widely distributed in plants. It is an antioxidant, like many other phenolic heterocyclic compounds.
S2349	Rutaecarpine (Rutecarpine)	Rutaecarpine is an indolopyridoquinazolinone alkaloid isolated from Evodia rutaecarpa and related herbs.
S2350	Rutin (Rutoside)	Rutin, a flavonol glycoside found in many plants, including buckwheat; tobacco; forsythia; hydrangea; viola, etc.
S2351	Salicin (Salicoside, Salicine)	Salicin (Salicoside, Salicine) is an alcoholic β-glycoside that contains D-glucose. Salicin is an anti-inflammatory agent that is produced from willow bark.
S2354	Sclareol	Sclareol is a fragrant chemical compound found in clary sage (Salvia sclarea), from which it derives its name. It is classified as a bicyclic diterpene alcohol.
S2355	Sclareolide (Norambreinolide)	Sclareolide (Norambreinolide) is a sesquiterpene lactone natural product derived from various plant sources including Salvia sclarea, Salvia yosgadensis, and cigar tobacco.
S2356	Shikimic acid (Shikimate)	Shikimic acid (Shikimate), more commonly known as its anionic form shikimate, is an important biochemical intermediate in plants and microorganisms.
S2357	Silibinin (Silybin)	Silibinin (Silybin) is the major active constituent of silymarin.
S2358	Silymarin (Silybin B)	Silymarin (Silybin B), a strong novel free radical scavenger, is used for treatment of patients with acute brain infarction.
S2359	Sinomenine (Cucoline)	Sinomenine (Cucoline) is traditionally used in herbal medicine in these countries, as a treatment for rheumatism and arthritis.
S2362	Synephrine (Oxedrine)	Synephrine (Oxedrine) is a drug commonly used for weight loss.
S2363	Tangeretin (Tangeritin)	Tangeretin (Tangeritin) is a citrus flavonoids.
S2365	Tanshinone IIA (Tanshinone B)	Tanshinone IIA (Tanshinone B) is the most abundant diterpene quinone in Danshen, Salviae miltiorrhizae Radix, a widely prescribed traditional herbal medicine that is used to treat cardiovascular and inflammatory diseases.
S2366	Taxifolin (Dihydroquercetin)	Taxifolin(Dihydroquercetin) is a flavanonol, a type of flavonoid.
S2367	Tetrahydropapaverine hydrochloride	Tetrahydropapaverine, one of the TIQs and an analogue of salsolinol and tetrahydropapaveroline, has been reported to have neurotoxic effects on dopamine neurons.
S2369	Troxerutin	Troxerutin (Trihydroxyethylrutin) is a flavonol, a type of flavonoid.
S2370	Ursolic acid (Malol)	Ursolic acid (Malol) is a pentacyclic triterpene acid, used in cosmetics.
S2371	Vanillylacetone	Vanillylacetone is similar in chemical structure to other flavor chemicals such as vanillin and eugenol. It is used as a flavor additive in spice oils and in perfumery to introduce spicy aromas.
S2372	Xanthone (Genicide)	Xanthone is an organic compound. It can be prepared by the heating of phenyl salicylate.
S2373	Yohimbine hydrochloride (Antagonil)	Yohimbine (Antagonil) has been used as a mydriatic and in the treatment of impotence. It is also alleged to be an aphrodisiac.
S2374	5-hydroxytryptophan (5-HTP)	5-Hydroxytryptophan (5-HTP) is decarboxylated to serotonin (5-hydroxytryptamine or 5-HT) by the enzyme aromatic-L-amino-acid decarboxylase with the help of Vitamin B6.
S2375	Aloin (Barbaloin)	Aloin (Barbaloin) is a potent tyrosinase inhibitor with an IC50 of 97 µM for HeLaS3 cells.
S2377	Biochanin A (4-Methylgenistein)	Biochanin A (4-Methylgenistein) is an O-methylated isoflavone. It is a natural organic compound in the class of phytochemicals known as flavonoids.
S2379	Dioscin (Collettiside III)	Dioscin (Collettiside III) is a saponin extracted and isolated from Polygonatum Zanlanscianense Pamp with IC50 of 2.6, 0.8, 7.5, and 4.5 μM for the inhibition of the growth of the MDA-MB-435, H14, HL60, and HeLa cell lines, respectively.
S2380	Diosmetin (Luteolin 4-methyl ether)	Diosmetin(Luteolin 4-methyl ether) is a bioflavonoid found in spearmint, oregano, and many other plants.
S2381	D-Mannitol (Osmitrol)	D-Mannitol(Osmitrol) is an osmotic diuretic agent and a weak renal vasodilator.
S2383	Gastrodin (Gastrodine)	Gastrodin (Gastrodine) is a polyphenol. It is the glucoside of 4-hydroxybenzyl alcohol (gastrodigenin).
S2384	Hematoxylin (Hydroxybrazilin)	Hematoxylin (Hydroxybrazilin) is a compound that forms strongly colored complexes with certain metal ions, notably Fe(III) and Al(III) salts and a kind of stain in histology.
S2385	Hordenine	Hordenine (N,N-dimethyl-4-hydroxyphenylethylamine) is a phenylethylamine alkaloid with antibacterial and antibiotic properties.
S2386	Indirubin	Indirubin is a potent cyclin-dependent kinases and GSK-3β inhibitor with IC50 of about 75 nM and 0.19 μM.
S2388	L-carnitine	L-carnitine is constituent of striated muscle and liver. It is used therapeutically to stimulate gastric and pancreatic secretions and in the treatment of hyperlipoproteinemias.
S2389	Naringin Dihydrochalcone (Naringin DC)	Naringin Dihydrochalcone (Naringin DC) is a new-style sweetening agent and an artificial sweetener derived from naringin.
S2390	Polydatin(Piceid)	Polydatin (Piceid), 3,4’,5-trihydroxystilbene-3-β-mono-D-glucoside, the crystal component extracted from the root stem of perennial herbage Polygonum Cuspidatum Sieb.et Zucc.
S2391	Quercetin (Sophoretin)	Quercetin is a PI3K and PKC inhibitor with IC50 of 3.8 μM and 15µg/ml.
S2392	Sesamin (Fagarol)	Sesamin (Fagarol) is a lignan isolated from the bark of Fagara plants and from sesame oil.
S2393	Sorbitol (Glucitol)	Sorbitol (Glucitol) is a sugar alcohol and a sugar substitute.
S2394	Naringenin	Naringenin is a flavonoid that is considered to have a bioactive effect on human health as antioxidant, free radical scavenger, anti-inflammatory, carbohydrate metabolism promoter, and immune system modulator.
S2396	Salidroside (Rhodioloside)	Salidroside (Rhodioloside; Rhodosin) is a glucoside compound with an IC50 of 4.99 ± 0.23 μg/mL for the proliferation of SACC-2 cells.
S2397	Palmatine chloride	Palmatine hydrochloride (Palmatine chloride (6CI,7CI); Fibrauretin) is a hydrochloride salt of palmatine which is a protoberberine alkaloid.
S2401	Sodium Danshensu	Sodium Danshensu is a mono sodium of danshensu which is a compound isolated from Salvia miltiorrhiza Bge.
S2404	Isoliquiritigenin	Isoliquiritigenin (GU 17) is a strong nod gene- and glyceollin resistance-inducing flavonoid from soybean root exudate.
S2406	Chrysophanic acid (Chrysophanol)	Chrysophanic acid (Chrysophanol) is a EGFR/mTOR pathway inhibitor.
S2407	Curcumol	Curcumol is a common traditional Chinese medicine with antitumor activities.
S2415	Astragaloside A	Astragaloside A is a pure small molecular compound isolated from Radix Astragali and is commonly used in the treatment of degenerative bone diseases such as osteoporosis.
S2422	Ipriflavone	Ipriflavone (7-Isopropoxyisoflavon) is used to inhibit bone resorption.
S2423	10-Hydroxycamptothecin	10-Hydroxycamptothecin (10-HCPT, 10-hydroxy-CPT, OHCPT, NSC107124) is a DNA topoisomerase I inhibitor with potent anti-tumor activity.
S2425	Apocynin (Acetovanillone)	Apocynin (Acetovanillone) is a selective NADPH-oxidase inhibitor with IC50 of 10 μM.
S2437	Rotundine	Rotundine (L-tetrahydropalmatine, L-THP) is a selective dopamine D1 receptor antagonist with IC50 of 166 nM.
S2439	Guanosine	Guanosine is a purine nucleoside comprising guanine attached to a ribose (ribofuranose) ring via a β-N9-glycosidic bond.
S2442	Inosine	Inosine is a nucleoside that is formed when hypoxanthine is attached to a ribose ring via a β-N9-glycosidic bond.
S3071	Vanillin	Vanillin is a phenolic aldehyde used as a flavoring agent in foods, beverages, and pharmaceuticals.
S3604	Triptolide	Triptolide is a diterpene triepoxide, immunosuppresive agent extracted from the Chinese herb Tripterygium wilfordii.
S4503	Calcium D-Panthotenate	Calcium D-Panthotenate, also called vitamin B5 Calcium, is a water-soluble vitamin and an essential nutrient for many animals.
S7551	Piperlongumine	Piperlongumine, a natural alkaloid from Piper longum L., increases the level of <b>reactive oxygen species (ROS)</b> and selectively kills cancer cells.
S7594	Abscisic Acid (Dormin）	Abscisic Acid is a plant hormone, which is involved in many plant developmental processes, modulates ion homeostasis and metabolism, and inhibits germination and seedling growth.
S7828	Licochalcone A	Licochalcone A is an estrogenic flavanoid extracted from licorice root, showing antimalarial, anticancer, antibacterial and antiviral activities. Phase 3.
S7867	Oleuropein	Oleuropein is an antioxidant polyphenol isolated from olive leaf. Phase 2.
S7889	Xanthohumol	Xanthohumol, a prenylated chalcone from hop, inhibits <b>COX-1</b> and </b>COX-2</b> activity and shows chemopreventive effects. Phase 1.
