# Supplementary material for: Andrographolide inhibits the upregulation of SLC19A3 to block the adipogenic differentiation of adipose-derived stem cells
Source: iScience. 2025 Dec 8;29(1):114379. doi: 10.1016/j.isci.2025.114379 (PMC12794426; doi:10.1016/j.isci.2025.114379)
Supplement: Table S2. List of all primers used in this study and their sequences [file mmc3.xlsx]

## Sheet: Table S1
	SUPPLEMENTARY TABLE S3 OLIGONUCLEOTIDES
	RT-qPCR primers
	Name	Sequence (5'-3')
	C/EBPα	CGACTTCTACGAGGTGGAGC
		TCGATGTAGGCGCTGATGTC
	PPARγ	GACCACTCCCACTCCTTTGA
		AGGCTCCACTTTGATTGCAC
	FABP4	TAAAAACACCGAGATTTCCTTCA
		CCTTTCATAACACATTCCACCA
	LPL	TCAACTGGATGGAGGAGGA
		GGGGCTTCTGCATACTCAA
	SLC19A3	TTCCTGGATTTACCCCACTG
		GTATGTCCAAACGGGGAAGA
	SNAIL1	AGAGCTGACCTCCCTGTCA
		TGAAGTAGAGGAGAAGGACGAA
	GAPDH	TTGATTTTGGAGGGATCTC
		CAATGACCCCTTCATTGAC
	siRNA sequences
	Name	Sequence (5'-3')
	siSNAIL1	CCAAUGCUCAUCUGGGACUTT
	siNC	UUCUCCGAACGUGUCACGUTT
